# Supplementary material for: Environmental Impact of Fused Filament Fabrication: What Is Known from Life Cycle Assessment?
Source: Polymers (Basel). 2024 Jul 11;16(14):1986. doi: 10.3390/polym16141986 (PMC11281121; doi:10.3390/polym16141986)
Supplement: Supplementary file 1 [file polymers-16-01986-s001.zip]

Archive with 1 entries (1 files):
- polymers-3072226-supplementary.pdf
